# Supplementary material for: Identifying Conserved Generic Aspergillus spp. Co-Expressed Gene Modules Associated with Germination Using Cross-Platform and Cross-Species Transcriptomics
Source: J Fungi (Basel). 2021 Apr 1;7(4):270. doi: 10.3390/jof7040270 (PMC8067318; doi:10.3390/jof7040270)
Supplement: Supplementary file 1 [file jof-07-00270-s001.zip]

Archive with 10 entries (10 files):
- Fig. S1.eps
- __MACOSX/._Fig. S1.eps
- Table S1.xlsx
- __MACOSX/._Table S1.xlsx
- Table S2.xlsx
- __MACOSX/._Table S2.xlsx
- Fig. S3.eps
- __MACOSX/._Fig. S3.eps
- Fig. S2.eps
- __MACOSX/._Fig. S2.eps
