# Supplementary material for: Identifying Conserved Generic Aspergillus spp. Co-Expressed Gene Modules Associated with Germination Using Cross-Platform and Cross-Species Transcriptomics
Source: J Fungi (Basel). 2021 Apr 1;7(4):270. doi: 10.3390/jof7040270 (PMC8067318; doi:10.3390/jof7040270)
Supplement: Supplementary file 1 [file jof-07-00270-s001.zip › Table S1.xlsx]

## Sheet: Sheet1
Table S1. Command lines
makeblastdb -in A_niger_CBS_513_88_orf_trans_all.20110819.fasta -input_type fasta -out Anigerblastdb -dbtype prot
makeblastdb -in Aspergillus_fumigatus.CADRE.30.pep.all.fa -input_type fasta -out Afumigatusblastdb -dbtype prot
blastp -query Aspergillus_fumigatus.CADRE.30.pep.all.fa -db Anigerblastdb -outfmt “6 qseqid sseqid pident length mismatch gapopen qstart qend sstart send evalue bitscore qcovs" -use_sw_tback -num_threads 2 -evalue 0.000001 -out Afumigatus_to_Aniger_blastp
blastp -query A_niger_CBS_513_88_orf_trans_all.20110819.fasta -db Afumigatusblastdb -outfmt "6 qseqid sseqid pident length mismatch gapopen qstart qend sstart send evalue bitscore qcovs" -use_sw_tback -evalue 0.000001 -out Aniger_to_Afumigatus_blastp
